# Supplementary material for: A Biorefinery Approach Integrating Lipid and EPS Augmentation Along with Cr (III) Mitigation by Chlorella minutissima
Source: Cells. 2024 Dec 11;13(24):2047. doi: 10.3390/cells13242047 (PMC11674128; doi:10.3390/cells13242047)
Supplement: Supplementary file 1 [file cells-13-02047-s001.zip]

Archive with 1 entries (1 files):
- cells-3343439-supplementary.pdf
